# Supplementary material for: Long COVID and Its Impacts: A Case–Control Study in Brazil
Source: Biomedicines. 2025 Jul 1;13(7):1615. doi: 10.3390/biomedicines13071615 (PMC12292682; doi:10.3390/biomedicines13071615)
Supplement: Supplementary file 1 [file biomedicines-13-01615-s001.zip]

Archive with 1 entries (1 files):
- biomedicines-3683034-supplementary.pdf
